# Supplementary material for: Long-term dynamics of trematode infections in common birds that use farmlands as their feeding habitats
Source: Parasit Vectors. 2021 Aug 6;14:383. doi: 10.1186/s13071-021-04876-2 (PMC8344216; doi:10.1186/s13071-021-04876-2)
Supplement: Supplementary file 1 — Additional file 1: Table S1. Previous records of trematodes from Ciconia ciconia. Table S2. Previous records of trematodes from Pica pica. Table S3. Previous records of trematodes from Asio otus. Table S4. Previous records of trematodes from Buteo buteo. Table S5. Previous records of trematodes from Falco tinnunculus. Table S6. Previous records of trematodes from Vanellus vanellus. Table S7. Raw data. Listed are all examined C. ciconia host individuals together with the abundance of all trematode species found. Indicated are the age and sex of analyzed hosts, as well as the year when the respective host individual was acquired. Table S8. Raw data. Listed are all examined P. pica host individuals together with the abundance of all trematode species found. Indicated are the age and sex of analyzed hosts, as well as the year when the respective host individual was acquired. Table S9. Raw data. Listed are all examined A. otus host individuals together with the abundance of all trematode species found. Indicated are the age and sex of analyzed hosts, as well as the year when the respective host individual was acquired. Table S10. Raw data. Listed are all examined B. buteo host individuals together with the abundance of all trematode species found. Indicated are the age and sex of analyzed hosts, as well as the year when the respective host individual was acquired. Table S11. Raw data. Listed are all examined F. tinnunculus host individuals together with the abundance of all trematode species found. Indicated are the age and sex of analyzed hosts, as well as the year when the respective host individual was acquired. Table S12. Raw data. Listed are all examined V. vanellus host individuals together with the abundance of all trematode species found. Indicated are the age and sex of analyzed hosts, as well as the year when the respective host individual was acquired. [file 13071_2021_4876_MOESM1_ESM.xlsx]

## Sheet: Legends
Supplementary Tables S1-S12
Long-term dynamics of trematode infections in common birds that use farmlands as their feeding habitats
Jiljí Sitko1, Petr Heneberg2
1 j.sitko@email.cz; 2 petr.heneberg@Lf3.cuni.cz
Table S1. Previous records of trematodes from Ciconia ciconia.
Table S2. Previous records of trematodes from Pica pica.
Table S3. Previous records of trematodes from Asio otus.
Table S4. Previous records of trematodes from Buteo buteo.
Table S5. Previous records of trematodes from Falco tinnunculus.
Table S6. Previous records of trematodes from Vanellus vanellus.
Table S7. Raw data. Listed are all examined C. ciconia host individuals together with the abundance of all trematode species found. Indicated are the age and sex of analyzed hosts, as well as the year when the respective host individual was acquired.
Table S8. Raw data. Listed are all examined P. pica host individuals together with the abundance of all trematode species found. Indicated are the age and sex of analyzed hosts, as well as the year when the respective host individual was acquired.
Table S9. Raw data. Listed are all examined A. otus host individuals together with the abundance of all trematode species found. Indicated are the age and sex of analyzed hosts, as well as the year when the respective host individual was acquired.
Table S10. Raw data. Listed are all examined B. buteo host individuals together with the abundance of all trematode species found. Indicated are the age and sex of analyzed hosts, as well as the year when the respective host individual was acquired.
Table S11. Raw data. Listed are all examined F. tinnunculus host individuals together with the abundance of all trematode species found. Indicated are the age and sex of analyzed hosts, as well as the year when the respective host individual was acquired.
Table S12. Raw data. Listed are all examined V. vanellus host individuals together with the abundance of all trematode species found. Indicated are the age and sex of analyzed hosts, as well as the year when the respective host individual was acquired.

## Sheet: Tab S1
Table S1. Previous records of trematodes from Ciconia ciconia.
Study	Kurashvili [74]	Sultanov [75]	Macko [76]	Gundlach [77]	Smogorzhevskaya [24]	Vaidova [22]	Schuster et al. [78]	Sitko and Heneberg [36]	Girişgin et al. [79]
Number of examined hosts	12	3	31	10	1	29	120	91	18
Sampling site	Georgia	Uzbekistan	East Slovakia	Lublin env., Poland	Ukraine	Azerbaijan	Sachsen-Anhalt and Brandenburg, Germany	Czech Republic	Bursa, Turkey
Study period	1945-1955	1951-1957	1954-1957	Undisclosed	1947-1966	1955-1975	1994-2000	1962-2013	2009-2015
Number of trematode species found	1	2	5	5	3	5	8	8	5
Number of host individuals positive for the respective species:
Cathaemasia hians			20	8	1	7	9	4
Chaunocephalus ferox	9	1	25	8	1	6	4	31	6
Echinochasmus spinulosus							9	1
Echinostoma revolutum							9	3
Echinostoma sudanense								1
Duboisia syriaca								2
Tylodelphys excavata			16	4	1	1	27	31	1
Tylodelphys clavata									1
Echinoparyphium sp.							2		2
Stephanoprora spinulosa									3
Apharyngostrigea cornu								2
Apharyngostrigea ibis						2
Ignavia ciconiae							1
Brachylaima sp.							1
Bilharziella polonica			1	1
Stromylotrema rotunda			1
Orchipedum conjunctum		1
Orchipedum formosum						1
Pegosomum spiniferum				1

## Sheet: Tab S2
Table S2. Previous records of trematodes from Pica pica.
Study	Stoimenov [80]	Koubek and Vojtek [19]	Rutkowska [20]	Vaidova [22]	Borgsteede et al. [81]	Halajian et al. [82]	Girişgin et al. [83]
Number of examined hosts	71	83	107	91	1	79	8
Sampling site	Bulgaria	Moravia, Czech Republic	Poland	Azerbaijan	Netherlands	Mazandaran, Iran	Bursa, Turkey
Study period	1957-1961	1970-1972		1955-1975	1970-1986	2007-2008	2015-2016
Number of trematode species found	5	3	10	3	1	1	1
Number of host individuals positive for the respective species:
Tanaisia zarudnyi	1		3	2
Leucochloridium perturbatum			5
Lyperosomum alagesi	3
Lyperosomum longicauda	3
Lyperosomum petiolatum 1, 2	1		6	2	1
Plagiorchis elegans		2	3
Plagiorchis maculosus		3
Strigea sphaerula		1
Prosthogonimus ovatus			15
Urogonimus macrostomus			3
Echinoparyphium sp.			3
Laterotrema vexans			1
Echinostoma revolutum			1
Brachylaima fuscatum	1
Brachylaima mesostoma				1
Brachylaima sp.			2				1
Prosthogonimus ovatus						9
Notes: 1 Vaidova [22] identified L. petiolatum as Lyperosomum alagesi. 2 Stoimenov [78] identified L. petiolatum as Conspicuum acuminatum

## Sheet: Tab S3
Table S3. Previous records of trematodes from Asio otus.
Study	Furmaga [84]	Škarda [21]	Kutzer et al. [85]	Taft et al. [86]	Lierz et al. [87]	Borgsteede et al. [88]	Sanmartín et al. [89]	Ferrer et al. [90]	Rząd et al. [91]	Santoro et al. [92]	Komorová et al. [93,94]
Number of examined hosts	9	4	51	3	1	35	8	3	2	10	13
Sampling site	Poland	Moravia, Czech Republic	Austria	Minnesota and Wisconsin, USA	Berlin env., Germany	Netherlands	Galicia, Spain	Catalonia, Spain	Bukowo-Kopań, Poland	Calabria, Italy	Slovakia
Study period	1950-1956	1960-1963	Undisclosed	Undisclosed	1996-1997	1975-1995	1991-1996	2001-2002	2006-2009	2004-2011	2012-2014
Number of trematode species found	1	1	1	0	0	3	2	1	2	0	1
Number of host individuals positive for the respective species:
Leucochloridium sp.									1
Echinostoma revolutum						1
Neodiplostomum attenuatum							1
Neodiplostomum sp.						1
Strigea falconis							1
Strigea strigis	5	1	5			7			1		2
Unidentified trematode								1

## Sheet: Tab S4
Table S4. Previous records of trematodes from Buteo buteo.
Study	Furmaga [84]	Škarda [21]	Vaidova [22]	Kutzer et al. [95]	Illescas Gomez et al. [96]	Sitko [37]	Borgsteede et al. [88]	Sanmartín et al. [89]	Krone [97]	Lierz et al. [87]	Ferrer et al. [98]	Papazahariadou et al. [99]	Santoro et al. [100,101]	Tezel et al. [102]	Komorová et al. [93,94]
Number of examined hosts	84	43	88	85	8	206	56	110	84	32	26	33	35	21	119
Sampling site	Poland	Moravia, Czech Republic	Azerbaijan	Austria	Granada, Spain	Czech Republic	Netherlands	Galicia, Spain	Germany	Berlin env., Germany	Catalonia, Spain	Thessaloniki env., Greece	Calabria, Italy	Bursa, Turkey	Slovakia
Study period	1950-1956	1960-1963	1955-1975	1975-1978	1985-1988	1962-1997	1975-1995	1991-1996	1995-1997	1996-1997	2001-2002	Undisclosed	2000-2008	2010-2013	2012-2014
Number of trematode species found	4	3	9	1	0	5	5	2	2	4	4	1	6	2	2
Number of host individuals positive for the respective species:
Brachylaima fuscata							1						2
Brachylaima sp.											2
Echinostoma revolutum						1	3
Echinostoma spp.													2
Echinoparyphium recurvatum						1
Echinochasmus euryporus		1
Metorchis bilis						1
Neodiplostomum attenuatum 4	10	3	4			43	19	61	26				16	7	29
Neodiplostomum spathoides 5			11										5
Neodiplostomum spathula			5
Neodiplostomum sp.										9	4
Ciureatrema perlatum										1
Strigea falconis 1	11	20	30	6		54	24	7	17	3	6		4	8	42
Strigea nephronis			1
Strigea vandenbrokae													1
Parastrigea flexilis 2			1
Nematostrigea serpens	1
Cotylurus cornutus			1
Pygidiopsis genata			1
Prosthogonimus ovatus 3			1
Tylodelphys clavata 6										1
Tylodelphys circibuteonis 7	1
Ichthyocotylurus platycephalus							1
Notocotylurus spp.												1
Unidentified trematode											1
Notes: 1 Vaidova [22] reported 24 host individuals with S. falconis and 6 host individuals with Strigea elongata, which was later reclassified as S. falconis as well. 2 Vaidova [22] identified P. flexilis as Parastrigea parastrigiformis. 3 Vaidova [22] identified P. ovatus as Paracoenogonimus viviparae. 4 Vaidova [22] identified N. attenuatum as Neodiplostomum pseudattenuatum. 5 Vaidova [22] iden…

## Sheet: Tab S5
Table S5. Previous records of trematodes from Falco tinnunculus.
Study	Vaidova [22]	Kobyshev et al. [103]	Kutzer et al. [95]	Sitko [37]	Mohammad [104]	Borgsteede et al. [88]	Krone [97]	Lierz et al. [87]	Sanmartín et al. [89]	Ferrer et al. [98]	Santoro et al. [100,101]	Komorová et al. [93,94]	Antunes [105]
Number of examined hosts	88	80	30	116	36	31	26	20	12	44	25	73	10
Sampling site	Azerbaijan	Lower Volga Region, Russia	Austria	Czech Republic	Iraq	Netherlands	Germany	Berlin env., Germany	Galicia, Spain	Catalonia, Spain	Calabria, Italy	Slovakia	Portugal
Study period	1955-1975	1963-1969	1975-1978	1962-1997	Undisclosed	1975-1995	1995-1997	1996-1997	1991-1996	2001-2002	2000-2008	2012-2014	2014-2015
Number of trematode species found	0	0	1	5	1	3	0	0	0	4	1	1	0
Number of host individuals positive for the respective species:
Brachylaima fuscata											1
Brachylaima sp.										2
Brachylecithum sp.										1
Echinoparyphium agnatum						2
Neodiplostomum spathoides				1		1
Neodiplostomum sp.										1
Strigea falconis			1	1		5						2
Eumegacetes sp.										1
Prosthogonimus cuneatus					3
Platynosomum illiciens				1
Euparadistomum falconi				1
Plagiorchis elegans				1

## Sheet: Tab S6
Table S6. Previous records of trematodes from Vanellus vanellus.
Study	Bykhovskaya-Pavlovskaya [106]	Macko [23]	Smogorzhevskaya [24]	Hintzen et al. [107]
Number of examined hosts	102 (55 1Y, 47 adults)	80 (adults)	132	75
Sampling site	Lake Chany, Russia	East Slovakia	Ukraine	Central Germany
Study period			1947-1966	2011
Number of trematode species found	15	2	9	3
Number of host individuals positive for the respective species:
Uvitellina vanelli		7	1	8
Uvitellina adelpha	1
Selfcoelum sp.				1
Echinoparyphium recurvatum 3	1	1	2
Echinoparyphium clerci	17
Echinoparyphium mordvilkoi	7
Haematotrephus lanceolatus			3
Microphallus claviformis			1
Levinseniella propinqua			1
Prosthogonimus ovatus	1		2
Sphaeridiotrema globulus			1
Cotylurus cornutus	16		5
Strigea falconis (metacercariae)			1
Plagiorchis nanus	3
Renicola nanus	1
Cyclocoelum mutabile 1	4
Haematotrephus tringae 2	1
Tanaisia fedtschenkoi	9
Tanaisia valida				9
Notocotylus attenuates	11
Echinostoma revolutum	1
Psilochasmus oxyurus	1
Leucochloridium perturbatum 4	13
Notes: 1 One of the four host individuals was positive for Cyclocoelum microstomum, which was later synonymized with C. mutabile. 2 In the original paper, H. tringae is identified as Cyclocoelum tringae. 3 Bykhovskaya-Pavlovskaya [104] identified E. recurvatum as Echinoparyphium paracinctum. 4 Bykhovskaya-Pavlovskaya [104] identified L. perturbatum as Leucochloridium actitis.

## Sheet: Tab S7
Table S7. Raw data. Listed are all examined C. ciconia host individuals together with the abundance of all trematode species found. Indicated are the age and sex of analyzed hosts, as well as the year when the respective host individual was acquired.
Host individual No.	Year examined	Age, sex	Tylodelphys excavata	Chaunocephalus ferox	Duboisia syriaca	Cathaemasia hians	Echinostoma revolutum	Echinochasmus spinulosus	Stomylotrema pictum	Bilharziella polonica	Apharyngostrigea cornu
1	1963	1Y	152	46		2	4
2	1964	1Y	533			1
3	1967	1Y	25	2
4	1967	ad. F	1	12		1
5	1984	ad. M
6	1987	1Y
7	1987	1Y		16
8	1988	ad. F	138	2
9	1990	ad. M		4
10	1991	1Y
11	1991	ad. M		8
12	1992	ad. F
13	1993	1Y
14	1993	1Y		2
15	1995	ad. F	182	10
16	1995	ad. F
17	1996	1Y	118	4	9
18	1996	1Y	789								1
19	1996	ad. F		4
20	1996	ad. M	105	42
21	1996	ad. M	2	4
22	1997	ad. F
23	1998	1Y
24	1998	1Y	124	36
25	1998	1Y
26	1998	ad. F		6
27	1999	1Y
28	1999	1Y		8
29	1999	1Y		4
30	1999	1Y		4
31	1999	1Y	527	530
32	1999	ad. F		2		1
33	1999	ad. M	209			4
34	1999	ad. M	6	10
35	2000	ad. M
36	2001	1Y
37	2001	ad. M
38	2002	1Y
39	2002	1Y
40	2002	1Y						1
41	2002	1Y
42	2002	1Y
43	2002	1Y
44	2002	ad. F
45	2002	ad. M
46	2002	ad. M		2
47	2003	1Y	1356
48	2003	ad. M	22
49	2004	1Y		6
50	2004	1Y		6
51	2004	1Y	11
52	2004	1Y	4
53	2004	1Y
54	2004	1Y		2
55	2004	ad. M
56	2004	ad. M		396
57	2005	1Y	98
58	2005	ad. M	1
59	2006	1Y		8
60	2006	1Y	12
61	2006	1Y		6
62	2006	1Y
63	2006	1Y
64	2006	1Y
65	2006	ad. F
66	2006	ad. M	2	2
67	2006	ad. M	32	2
68	2006	ad. M	2	396
69	2007	1Y	156	2			1
70	2007	1Y
71	2007	1Y
72	2007	1Y
73	2007	ad. F	17	2
74	2007	ad. F
75	2007	ad. M		2
76	2007	ad. M
77	2008	1Y	6
78	2008	1Y	4
79	2008	1Y	2
80	2008	1Y	2456
81	2010	1Y
82	2011	1Y
83	2011	ad. F		2
84	2011	ad. M
85	2012	1Y	86
86	2012	1Y	96
87	2012	1Y
88	2012	1Y
89	2012	1Y
90	2012	1Y
91	2012	1Y
92	2013	1Y	458
93	2013	1Y
94	2013	1Y
95	2013	1Y
96	2014	1Y	256	2
97	2014	1Y
98	2014	1Y
99	2014	1Y
100	2014	1Y
101	2015	1Y
102	2015	1Y
103	2015	ad. M		4
104	2016	1Y
105	2016	ad. F	32	16
106	2016	ad. F
107	2016	ad. F
108	2016	ad. M	16
109	2016	ad. M
110	2016	ad. M
111	2017	1Y
112	2017	1Y
113	2017	ad. F
114	2017	ad. M
115	2018	1Y
116	2018	1Y
117	2018	1Y
118	2018	1Y
119	2018	1Y
120	2018	ad. F
121	2019	1Y	11
122	2019	1Y	61				4
123	2019	1Y
124	2019	1Y
125	2019	1Y
126	2019	1Y
127	2019	1Y
128	2019	1Y
129	2019	1Y
130	2019	1Y
131	2019	1Y
132	2019	1Y
133	2019	1Y
134	2019	1Y
135	2019	1Y
136	2019	ad. F
137	2019	ad. F
138	2019	ad. F
139	2019	ad. M
140	2020	1Y
141	2020	1Y
142	2020	1Y
143	2020	ad. F
144	2020	ad. F							1	1
145	2020	ad. F
146	2020	ad. M
147	2020	ad. M

## Sheet: Tab S8
Table S8. Raw data. Listed are all examined P. pica host individuals together with the abundance of all trematode species found. Indicated are the age and sex of analyzed hosts, as well as the year when the respective host individual was acquired.
Host individual No.	Year examined	Age, sex	Lyperosomum petiolatum	Brachylecithum lobatum	Leucochloridium perturbatum	Brachylaima fuscatum	Urogonimus macrostomus	Plagiorchis elegans	Prosthogonimus ovatus	Morishitium elongatum
1	1991	ad. M	1
2	1994	1Y
3	1994	1Y
4	1994	ad. F	6	16		1		1
5	1994	ad. M
6	1995	ad. F
7	1995	ad. F	4
8	1995	ad. M
9	1996	1Y
10	1996	1Y
11	1996	1Y
12	1996	ad. F	2
13	1996	ad. F	4
14	1996	ad. M	11
15	1996	ad. M	14		14
16	1997	ad. F	2
17	1997	ad. F	1
18	1997	ad. F	3
19	1997	ad. F	1
20	1997	ad. M
21	1997	ad. M
22	1997	ad. M
23	1997	ad. M	5	2
24	1997	ad. M	3
25	1997	ad. M
26	1997	ad. M
27	1997	ad. M	6
28	1997	ad. M	2
29	1997	ad. M	8
30	1997	ad. M
31	1997	ad. M	5
32	1998	ad. F	6
33	1998	ad. F
34	1998	ad. F	8
35	1998	ad. F	2
36	1998	ad. F	6
37	1998	ad. F
38	1998	ad. F	6
39	1998	ad. M
40	1998	ad. M	7
41	1998	ad. M
42	1998	ad. M
43	1998	ad. M
44	1998	ad. M	4
45	1998	ad. M
46	1998	ad. M	1
47	1998	ad. M
48	1999	ad. F
49	1999	ad. F
50	1999	ad. F
51	1999	ad. M
52	1999	ad. M
53	2000	1Y
54	2000	1Y
55	2000	ad. F
56	2000	ad. M
57	2000	ad. M
58	2000	ad. M	2
59	2001	1Y
60	2001	ad. F	11
61	2001	ad. M
62	2001	ad. M				2
63	2001	ad. M
64	2001	ad. M
65	2002	ad. F
66	2002	ad. F
67	2002	ad. M	1
68	2002	ad. M
69	2002	ad. M
70	2002	ad. M
71	2002	ad. M
72	2002	ad. M
73	2003	ad. M
74	2003	ad. M
75	2003	ad. M	12
76	2005	1Y				3
77	2005	1Y					2
78	2005	ad. F
79	2008	ad. F	3
80	2008	ad. M	3
81	2008	ad. M
82	2009	1Y
83	2009	ad. F	1
84	2009	ad. M
85	2011	ad. M
86	2011	ad. M
87	2011	ad. M
88	2011	ad. M	1
89	2011	ad. M
90	2011	ad. M
91	2013	ad. F	5
92	2013	ad. F	2
93	2013	ad. F	1
94	2013	ad. F	2
95	2013	ad. F
96	2013	ad. F
97	2013	ad. F
98	2013	ad. F
99	2013	ad. F
100	2013	ad. M
101	2013	ad. M
102	2013	ad. M
103	2013	ad. M
104	2013	ad. M	2
105	2013	ad. M
106	2013	ad. M
107	2015	1Y						1	1	2
108	2015	ad. M
109	2016	ad. M	3
110	2019	ad. F
111	2019	ad. F	1
112	2019	ad. F
113	2019	ad. F	1
114	2019	ad. F
115	2019	ad. F
116	2019	ad. F
117	2019	ad. F
118	2019	ad. F
119	2019	ad. F
120	2019	ad. F
121	2019	ad. F
122	2019	ad. F
123	2019	ad. F
124	2019	ad. F
125	2019	ad. F
126	2019	ad. F
127	2019	ad. F
128	2019	ad. F
129	2019	ad. F	1
130	2019	ad. F
131	2019	ad. M
132	2019	ad. M	4	4
133	2019	ad. M
134	2019	ad. M
135	2019	ad. M	2
136	2019	ad. M
137	2019	ad. M
138	2019	ad. M
139	2019	ad. M	2
140	2019	ad. M
141	2019	ad. M
142	2019	ad. M
143	2019	ad. M
144	2019	ad. M
145	2019	ad. M
146	2019	ad. M
147	2019	ad. M
148	2019	ad. M
149	2019	ad. M
150	2019	ad. M
151	2019	ad. M
152	2019	ad. M
153	2019	ad. M
154	2019	ad. M
155	2019	ad. M
156	2019	ad. M
157	2019	ad. M
158	2019	ad. M	1
159	2019	ad. M
160	2019	ad. M
161	2019	ad. M
162	2019	ad. M	4	4
163	2019	ad. M
164	2020	ad. F
165	2020	ad. F
166	2020	ad. F
167	2020	ad. M	3
168	2020	ad. M
169	2020	ad. M

## Sheet: Tab S9
Table S9. Raw data. Listed are all examined A. otus host individuals together with the abundance of all trematode species found. Indicated are the age and sex of analyzed hosts, as well as the year when the respective host individual was acquired.
Host individual No.	Year examined	Age, sex	Strigea falconis	Strigea strigis	Brachylaima fuscatum	Leucochloridium perturbatum
1	1963-02-20	ad. M		147
2	1964-07-30	1Y	20
3	1966-05-25	ad. F
4	1966-06-15	1Y
5	1967-12-04	ad. F
6	1968-01-10	1Y
7	1968-01-10	1Y
8	1976-01-19	ad. M
9	1976-01-19	ad. M		3
10	1976-01-26	ad. F
11	1976-01-26	ad. F
12	1976-02-09	ad. F		11
13	1976-02-09	ad. F
14	1976-02-09	ad. F
15	1976-02-09	ad. M
16	1976-03-05	ad. M
17	1976-03-05	ad. M
18	1976-03-15	ad. F
19	1976-03-15	ad. F		8
20	1976-03-15	ad. F
21	1976-03-15	ad. F
22	1976-03-15	ad. F
23	1976-03-29	ad. F		21
24	1976-03-29	ad. F		1
25	1976-03-29	ad. F
26	1976-03-29	ad. F
27	1976-03-29	ad. F
28	1976-04-26	ad. M
29	1977-01-24	ad. F
30	1977-01-24	ad. F		121	1	1
31	1977-01-25	ad. F		1
32	1977-01-25	ad. M		5
33	1982-04-20	ad. F
34	1984-05-01	ad. F
35	1985-01-30	ad. F
36	1985-02-28	ad. F
37	1987-02-18	ad. F		68
38	1987-02-18	ad. F		5
39	1987-02-18	ad. F		6
40	1987-02-18	ad. M
41	1989-03-07	ad. M
42	1989-04-16	ad. F
43	1989-04-16	ad. M
44	1989-05-30	ad. F		2
45	1990-03-04	ad. F		93
46	1990-07-02	1Y
47	1991-02-18	ad. F
48	1991-02-21	ad. F
49	1992-05-14	ad. F
50	1992-05-18	ad. F
51	1992-09-01	ad. F
52	1992-10-27	ad. M		8
53	1992-12-20	ad. F
54	1993-03-11	ad. F		46
55	1993-03-11	ad. F
56	1993-05-26	1Y		1
57	1993-12-28	ad. M
58	1994-04-25	ad. M
59	1994-05-16	1Y
60	1995-01-10	ad. F
61	1995-04-23	1Y
62	1995-08-11	1Y
63	1995-11-01	ad. M
64	1995-11-01	ad. M		9
65	1995-12-17	ad. F
66	1995-12-25	ad. M
67	1996-01-16	ad. F
68	1996-02-16	ad. F		12
69	1996-02-16	ad. M
70	1996-02-28	ad. F
71	1996-03-14	ad. M
72	1996-04-04	ad. F
73	1996-09-02	ad. M
74	1997-01-03	ad. M
75	1997-05-18	ad. F
76	1997-09-01	1Y
77	1998-01-22	ad. F		14
78	1998-06-10	1Y
79	1998-06-10	1Y		5
80	1998-06-10	1Y
81	1999-01-09	ad. F
82	1999-05-11	1Y
83	1999-07-19	1Y
84	1999-07-25	1Y
85	1999-08-10	ad. F
86	1999-09-19	ad. F
87	2000-06-18	1Y
88	2000-06-18	1Y
89	2000-09-21	1Y
90	2000-11-09	ad. M
91	2000-11-20	ad. F
92	2000-11-22	ad. F		9
93	2001-01-10	ad. M
94	2001-03-05	ad. F
95	2001-05-06	ad. M
96	2001-05-10	ad. F
97	2001-07-06	ad. M
98	2001-09-05	ad. F
99	2001-09-05	ad. F
100	2001-09-05	ad. M
101	2001-09-05	ad. M
102	2001-12-18	ad. F
103	2002-01-12	ad. F
104	2002-02-06	ad. M
105	2002-02-20	ad. M
106	2002-03-12	ad. M
107	2002-05-15	ad. F
108	2002-05-16	1Y
109	2002-05-16	1Y
110	2002-05-16	ad. M
111	2002-07-09	ad. M
112	2002-07-09	ad. M
113	2002-07-10	ad. F
114	2003-01-19	ad. F
115	2003-01-29	ad. M		138
116	2003-05-13	ad. M
117	2003-05-18	ad. M
118	2003-12-10	ad. F
119	2004-01-26	ad. M
120	2004-01-29	ad. M
121	2004-02-10	ad. F		22
122	2004-03-15	ad. F
123	2004-03-15	ad. M
124	2005-03-12	ad. M
125	2005-03-14	ad. M
126	2005-04-11	1Y
127	2005-04-11	ad. F
128	2005-12-18	ad. F
129	2006-02-10	ad. F
130	2006-03-15	ad. M
131	2006-03-20	ad. F		4
132	2006-03-29	ad. F
133	2006-04-19	ad. F
134	2006-04-26	ad. M
135	2006-05-14	1Y
136	2006-07-07	1Y
137	2006-10-18	ad. F
138	2006-10-22	ad. M
139	2007-06-12	1Y
140	2007-06-12	1Y
141	2007-06-12	ad. M
142	2007-11-20	ad. M
143	2008-11-16	ad. F
144	2008-11-17	ad. F
145	2009-01-15	ad. M
146	2009-01-16	ad. M
147	2009-01-16	ad. M
148	2009-01-16	ad. M
149	2009-01-16	ad. M
150	2009-01-16	ad. M		6
151	2009-05-20	ad. F
152	2009-05-20	ad. M
153	2009-06-08	ad. F
154	2009-06-10	ad. F
155	2009-06-12	1Y
156	2009-06-19	ad. M
157	2009-06-21	ad. M		39
158	2009-07-03	1Y
159	2009-08-20	1Y
160	2010-01-15	ad. F
161	2010-01-17	ad. F		20
162	2010-01-17	ad. F		69
163	2010-01-18	ad. F
164	2010-01-18	ad. M
165	2010-05-15	ad. F		4
166	2010-05-15	ad. M		14
167	2011-05-15	ad. F
168	2011-12-15	ad. M
169	2012-01-15	ad. M		4
170	2012-01-15	ad. M
171	2012-01-15	ad. M
172	2012-01-15	ad. M
173	2012-01-29	ad. M
174	2012-03-15	ad. F
175	2012-08-15	1Y
176	2013-04-01	ad. F
177	2013-04-01	ad. M		2
178	2013-05-15	1Y
179	2013-05-15	1Y
180	2013-05-15	ad. F
181	2013-05-15	ad. M
182	2013-05-15	ad. M		2
183	2013-06-15	1Y
184	2013-06-15	ad. M
185	2013-06-15	ad. M		3
186	2013-08-15	1Y
187	2013-08-15	1Y
188	2013-08-15	ad. F
189	2014-01-19	ad. F		3
190	2014-11-15	1Y
191	2014-11-15	1Y
192	2014-11-15	ad. F
193	2014-11-15	ad. F
194	2014-11-15	ad. F
195	2014-11-15	ad. M
196	2014-11-15	ad. M
197	2014-11-15	ad. M
198	2015-10-15	1Y
199	2015-10-15	1Y
200	2015-10-15	1Y
201	2015-10-15	ad. F
202	2015-10-15	ad. M
203	2016-02-20	ad. F
204	2016-02-20	ad. F
205	2016-02-20	ad. F
206	2016-03-14	ad. F
207	2016-11-15	1Y
208	2016-11-15	1Y
209	2016-11-15	ad. M
210	2017-02-10	ad. F
211	2017-02-10	ad. F
212	2017-02-10	ad. F
213	2017-02-10	ad. F
214	2017-02-20	ad. M
215	2018-02-10	ad. F
216	2018-02-10	ad. M
217	2018-02-18	ad. F
218	2018-08-15	1Y
219	2018-08-15	1Y
220	2018-11-15	1Y
221	2018-11-15	1Y
222	2018-11-15	ad. M
223	2018-11-15	ad. M
224	2018-11-25	ad. F
225	2019-02-05	ad. F
226	2019-02-05	ad. F
227	2019-02-05	ad. M
228	2019-08-15	1Y
229	2019-11-15	1Y
230	2019-11-15	1Y
231	2019-11-15	ad. F
232	2019-11-15	ad. F
233	2020-02-05	ad. F
234	2020-02-05	ad. F
235	2020-02-05	ad. M
236	2020-02-05	ad. M
237	2020-02-15	ad. F
238	2020-02-15	ad. M
239	2020-04-15	ad. F
240	2020-04-15	ad. M
241	2020-04-15	ad. M
242	2020-04-15	ad. M

[truncated: 3 more sheets: Tab S10, Tab S11, Tab S12]
